# Supplementary material for: Microbiological diagnosis and mortality of tuberculosis meningitis: Systematic review and meta-analysis
Source: PLoS One. 2023 Feb 16;18(2):e0279203. doi: 10.1371/journal.pone.0279203 (PMC9934382; doi:10.1371/journal.pone.0279203)
Supplement: S3 Table — (XLSX) [file pone.0279203.s003.xlsx]

## Sheet: culture data
Author_Year	Culture_Positive %	Cul_LCI	Cul_UCI
Ali,et al. 2015	13	8.86	18.57
Anne-Sophie, et al.2011	0.74	58.93	84.7
Anu ,et al.2018	2.89	1.97	4.23
Baobao,et al.2021	27.85	19.17	38.58
Chia,et al. 2017	1.64	0.29	8.72
Christiene,et al.2002	78.57	52.41	92.43
Cíntia Helena,et al.2014	6.03	2.95	11.93
Dong-Mei,et al.2020	13.17	9.8	17.32
Fiona,et al.2020	11.76	8.02	15.1
Gijs,et al.2009	0.1191	0.0947	0.1487
Heng ,et al.2016	31.71	19.57	46.99
Hosoglu ,et al.2003	18.76	15.49	22.54
Jaime,et al.2019	0.2586	0.2094	0.3147
Renu,et al.2017	41.21	36.88	45.68
Robindra,et al. 2020	50	40.09	59.91
Yahia,et al.2014	44.87	34.33	55.89
Christopher,et al. 2010	85.13	83.45	86.66
Krishnapriya,et al. 2020	7.51	5.01	11.11
Patel ,et al.2004	5.18	4.68	5.73
Ting,et al. 2016	7.71	5.35	10.99
Jingya,et al.2016	0.0673	0.0467	0.0962
Kavitha,et al. 2016	25.21	22.13	28.56
Duc T,et al.2019	33.33	24.45	43.57
Egidia,et al.2015	24.02	18.67	30.33
Erdem,et al.2013	81.42	77.8	84.56
Filiz,ET AL.2011	40.14	32.56	48.22
Jyothi,et al.2017	0.4063	37.26	44.09
Lidya,et al.2018	30.85	28.28	33.54
Miguel,et al.2020	43.75	23.31	66.81
Nguyen,et al.2014	31.93	27.44	36.78
Syed,et al.2017	19.48	15.18	24.65

## Sheet: mortality
Author_Year	Mortality %	Mortality_lci	Mortality_uci
Ali,et al. 2015	12.97	8.86	18.57
Anne-Sophie, et al.2011	18	9.77	30.8
Baobao,et al.2021	36.25	26.57	47.19
Chia,et al. 2017	18.03	10.38	29.47
Christiene,et al.2002	20	8.07	41.6
Cíntia Helena,et al.2014	48.28	39.39	57.28
Dong-Mei,et al.2020	2.38	0.42	12.32
Fiona,et al.2020	40.48	27.05	55.51
Gijs,et al.2009	13	10.45	16.06
Heng ,et al.2016	29.27	17.61	44.48
Hosoglu ,et al.2003	24.52	20.84	28.61
Jaime,et al.2019	30.42	25.17	36.23
Yahia,et al.2014	5	1.96	12.16
Christopher,et al. 2010	28.53	26.54	30.6
Jingya,et al.2016	5.16	3.75	7.06
Duc T,et al.2019	22.92	17.54	29.36
Egidia,et al.2015	7.35	4.5	11.77
Filiz,ET AL.2011	16.88	11.87	23.44
Miguel,et al.2020	19.51	10.23	34.01

## Sheet: MDR data
Author_Year	MDR_TB %	MDR_LCI	MDR_UCI
Anu ,et al.2018	22.73	10.12	43.44
Baobao,et al.2021	1.27	0.23	6.83
Dong-Mei,et al.2020	4.76	1.31	15.79
Jaime,et al.2019	17.78	9.3	31.33
Jutaporn ,et al.2009	5.37	2.75	10.24
Renu,et al.2017	5.58	3.14	9.72
Vinnard ,et al.2011	1.54	1.05	2.25
Krishnapriya,et al. 2020	4.55	0.81	21.8
Nagarathna,et al.2008	2.46	1.3	4.61
Patel ,et al.2004	8.59	7.95	9.28
Sharma,et al. 2021	12.58	8.19	18.81
Ting,et al. 2016	12	4.17	29.96
Cecchini,et al.2009	31.43	24.32	39.53
Dorothee,et al.2017	4.66	2.84	7.54
Jingya,et al.2016	11.43	4.54	25.95
Kavitha,et al. 2016	2.84	1.22	6.48
Duc T,et al.2019	1.62	0.55	4.66
Jyothi,et al.2017	3.15	1.72	5.7
Nguyen,et al.2014	2.75	0.9	7.78
Syed,et al.2017	9.61	4.18	20.62

## Sheet: INH data
Author_year	InH %	INH_LCI	INH_uci
Dong-Mei,et al.2020	23.81	13.48	38.53
Jutaporn ,et al.2009	9.4	5.68	15.16
Renu,et al.2017	11.68	7.91	16.91
Christopher,et al. 2010	7.62	6.42	9.02
Krishnapriya,et al. 2020	13.64	4.75	33.34
Nagarathna,et al.2008	12.57	9.56	16.36
Sharma,et al. 2021	8.6	5.1	14.17
Ting,et al. 2016	6.4	6.4	34.65
Dorothee,et al.2017	26.71	22.17	31.8
Jingya,et al.2016	17.14	8.1	32.68
Egidia,et al.2015	8.16	3.22	19.18
Jyothi,et al.2017	7.89	5.4	11.39
